# Supplementary material for: Linear IgA Bullous Dermatosis in Korea Using the Nationwide Health Insurance Database
Source: J Clin Med. 2024 Feb 19;13(4):1159. doi: 10.3390/jcm13041159 (PMC10889246; doi:10.3390/jcm13041159)
Supplement: Supplementary file 1 [file jcm-13-01159-s001.zip]

Archive with 1 entries (1 files):
- jcm-2858965-supplementary.pdf
